# Supplementary material for: An Extended Investigation of Unexpected Helicoverpa zea (Boddie) Survival and Ear Injury on a Transgenic Maize Hybrid Expressing Cry1A/Cry2A/Vip3A Toxins
Source: Toxins (Basel). 2023 Jul 22;15(7):474. doi: 10.3390/toxins15070474 (PMC10467152; doi:10.3390/toxins15070474)
Supplement: Supplementary file 1 [file toxins-15-00474-s001.zip]

Archive with 1 entries (1 files):
- toxins-2491323-supplementary.pdf
